# Supplementary material for: How are patient inputs considered in HTA? A thematic document analysis of NICE ultra-rare disease appraisals
Source: Eur J Health Econ. 2024 Dec 27;26(6):945–68. doi: 10.1007/s10198-024-01748-1 (PMC12310785; doi:10.1007/s10198-024-01748-1)
Supplement: Supplementary file 1 — Supplementary Material 1 [file 10198_2024_1748_MOESM1_ESM.xlsx]

## Sheet: HSTs
	HST	Date of guidance publication
	HST 1	2015-01-28
	HST 2	Updated and replaced by HST 19
	HST 3	Updated and replaced by HST 22
	HST 4	2017-02-22
	HST 5	2017-06-28
	HST 6	Updated and replaced by HST 23
	HST 7	2018-02-07
	HST 8	2018-10-10
	HST 9	2019-05-22
	HST 10	2019-08-14
	HST 11	2019-10-09
	HST 12	2019-11-27
	HST 13	2020-10-21
	HST 14	2021-02-24
	HST 15	2021-07-07
	HST 16	2021-11-24
	HST17	2022-02-22
	HST 18	2022-03-28
	HST 19	2022-04-20
	HST 20	2022-05-05
	HST 21	2022-07-06
	HST 22	2023-02-22
	HST 23	2023-03-01
	HST 24	2023-04-19
	HST 25	2023-04-19
	HST 26	2023-04-19
	HST 27	2023-07-26
	HST 28	2023-09-20
	HST 29	2023-12-13
	HST 30	2024-01-10
	HST 31	2024-05-22

## Sheet: Coding detail
			Key themes raised in patients contributions	HST31	In which document is the theme raised?			Which consultees raised the theme?									Which consultee's contribution taken into account?				HST30	In which document is the theme raised?			Which consultees raised the theme?									Which consultee's contribution taken into account?				HST29	In which document is the theme raised?			Which consultees raised the theme?
		Tier 1	Tier 2
			Description	Theme present	Document 1	Page(s)	Section(s)	Consultee 1	Consultee 2	Consultee 3	Consultee 4	Also raised in manufacturer's submission?	Also raised in doctors/ professional groups' testimonies?	Present in FAD?	Text in FAD	Which FAD section?	Consultee 1	Consultee 2	Comments/notes		Theme present	Document 1	Page(s)	Section(s)	Consultee 1	Consultee 2	Consultee 3	Consultee 4	Also raised in manufacturer's submission?	Also raised in doctors/ professional groups' testimonies?	Present in FAD?	Text in FAD	Which FAD section?	Consultee 1	Consultee 2	Comments/notes		Theme present	Document 1	Page(s)	Section(s)	Consultee 1	Consultee 2	Consultee 3	Consultee 4	Also raised in manufacturer's submission?	Also raised in doctors/ professional groups' testimonies?	Present in FAD?	Text in FAD
Disease-specific attributes	Treatment options	Unmet need	Lack of or few treatments available alternatives available	Yes	Committee papers, 1	221; 222; 440; 447	7. What do patients or carers think of current treatments and care available on the NHS?; 8. Is there an unmet need for patients with this condition?; 8. Disadvantages; 6. What is your experience living with BBS?	Patient organisation	Patient expert	Patient expert		Yes	Yes	No							Yes	Committee papers, 1	237, 481-2	Current treatment of the condition in the NHS; 7a. What do you think of the current treatments and care available for Wolman disease on the NHS?	Patient organisation	Patient expert			Yes	Yes	No							Yes	Committee papers, 1	522	1(i)	Carer				Yes	Yes	No
		Sub-optimal treatment pathway	Issues about current treatment pathways, such as the fact that treatment options are invasive, associated with many complications or simply not routinely available	Yes	Committee papers, 1	221; 440	7. What do patients or carers think of current treatments and care available on the NHS?; 7. What do you think of the current treatments and care available for BBS on the NHS?	Patient organisation	Patient expert			Yes	Yes	No							Yes	Committee papers, 1	249; 517	7. What do patients or carers think of current treatments and care available on the NHS?; 7a. What do you think of the current treatments and care available for Wolman disease on the NHS?	Patient organisation	Patient expert			Yes	No	Yes	The patient experts explained that, in general, families and carers had a strong preference for people with Wolman disease to remain on sebelipase alfa until it becomes ineffective rather than having a transplant. This is because of the mortality risks and uncertain long-term benefit of transplants, long hospital stays and the need to be isolated. So, a haematopoietic stem cell transplant was gen…	Impact of the condition on people with Wolman disease and their families; Discount rate for costs and health benefits	Patient experts				Yes	Committee papers, 1	518	6(ii)	Patient organisation				Yes	Yes	Yes	The patient experts highlighted that this could mean diagnosis is delayed because it is not immediately recognised
		Access	Access considerations, such as equality, socioeconomic barriers, access to relevant health services, need-based allocation, and benefits according to patient subtypes	Yes	Committee papers, 1	221; 224; 448	7. What do patients or carers think of current treatments and care available on the NHS?; 12. Equality; 11. Are there any groups of patients who might benefit more/less from setmelanotide?	Patient organisation	Patient expert			Yes	Yes	Yes	The clinical and patient experts also noted that setmelanotide is self-administered as a subcutaneous injection every day. So, people with vision problems, learning or physical disabilities and needle phobia might find this challenging.	Equality	Patient experts				Yes	Committee papers, 1	287, 519	12 Equality; 12 Equality	Patient expert	Patient expert			Yes	Yes	No							Yes	Committee papers, 1	517-18, 524, 526	5,5, Equality	Patient organisation	Carer			Yes	Yes	No
		Physical disabilities	Living with the conditions is associated with physical issues that make daily activities complicated	Yes	Committee papers, 1	218-220; 439	6. What is like to live with the condition?; 6. What is your experience living with BBS?	Patient organisation	Patient expert			Yes	Yes	Yes	The patient experts explained that the quality of life of people living with obesity caused by BBS can be extremely poor. They emphasised that the associated hyperphagia can be debilitating and all-consuming. Without any signal of feeling full, people with BBS can show extreme food-seeking behaviours, such as taking food out of bins or hoarding food for later eating. A patient expert explained th…	Effects on quality of life	Patient experts				Yes	Committee papers, 1	246, 515	Living with the condition; 6 Experience living with Wolman disease?	Patient organisation	Patient expert			Yes	Yes	Yes	The patient experts outlined the severe negative impact on quality and length of life that untreated Wolman disease has, with death occurring very early in life (around 4 months old). They explained that families experience shock, confusion and feelings of helplessness and hopelessness when diagnosis of the condition is confirmed. Families also fear that other children may have the same inherited…	Impact of the condition on people with Wolman disease and their families	Patient experts				Yes	Committee papers, 1	514522	1(i); 1(ii), 1(i)	Patient organisation	Carer			Yes	Yes	Yes	The patient experts highlighted the effects of physical symptoms, and psychological and behavioural complications, and the need for a high level of care, including repeated hospital appointments, surgical procedures and medical interventions.
	Quality of life	Mental health	Living with the condition is associated with mental and emotional struggles such as anxiety, depression etc.	Yes	Committee papers, 1	219-220	6. What is like to live with the condition?;	Patient organisation				Yes	No	No							No										No							No										Yes	The patient experts highlighted the effects of physical symptoms, and psychological and behavioural complications, and the need for a high level of care, including repeated hospital appointments, surgical procedures and medical interventions.
		Daily life, Social life and education	Living with the condition is associated with struggles in daily life activities which are not problematic for healty people, living with the condition is associated with limited social interactions and impacts education opportunities such as having friends, going to college etc.	Yes	Committee papers, 1	220; 439	6. What is like to live with the condition?; 6. What is your experience living with BBS?	Patient organisation	Patient expert			Yes	Yes	Yes	The patient experts explained that the quality of life of people living with obesity caused by BBS can be extremely poor. They emphasised that the associated hyperphagia can be debilitating and all-consuming. Without any signal of feeling full, people with BBS can show extreme food-seeking behaviours, such as taking food out of bins or hoarding food for later eating. A patient expert explained th…	Effects on quality of life; Decision problem (company's population); BBS utility multiplier	Patient experts				Yes	Committee papers, 1	515	6 Experience living with Wolman disease?	Patient expert				Yes	No	Yes							Yes	Committee papers, 1	515, 522, 566	1(ii), 1(i), Living with the condition	Patient organisation	Carer	Patient expert		Yes	No	Yes	A patient testimony emphasised the extent of the burden of the condition. This included difficulty in finding a job and the demoralising effect of being perceived as less capable. One patient expert explained that alpha-mannosidosis has negatively affected their education and social interactions at school. They explained that cognitive impairments associated with the condition may also affect a p…
		Carer Burden	Refers to the physical, emotional, and psychological stress. challenges, responsibilities, and demands that carers face in the carer role , which can have a significant impact on their overall well-being and quality of life.	Yes	Committee papers, 1	218-220; 439; 447	6. What is like to live with the condition?; 6. What is your experience living with BBS?; 6. What is your experience living with BBS?	Patient organisation	Patient expert	Patient expert		Yes	Yes	Yes	One patient expert highlighted that restricting calorie intake in a child with hyperphagia is extremely hard to manage. Carers face an “endless battle” over food and must take extreme measures, such as locking food cupboards, to limit intake.	Clinical management (treatment options)	Patient expert				Yes	Committee papers, 1	248; 516	Living with the condition; 6 Experience living with Wolman disease?	Patient organisation	Patient expert			Yes	No	Yes	The patient experts explained that Wolman disease has an extreme impact on both the child with the condition and their family and carers. A patient expert explained that symptoms can present gradually, and that diagnosis is often delayed because of the rarity of Wolman disease and lack of clinical knowledge about the condition.	Impact of the condition on people with Wolman disease and their families	Patient experts				Yes	Committee papers, 1	515, 522	1(i); 1(ii), 1(ii)	Patient organisation	Patient expert			Yes	No	No
Technology-specific attributes	Quality of life	Independence	No longer dependent upon a caregiver to receive treatment or for basic self-care.	No										No							Yes	Committee papers, 1	252; 518	9. What do patients or carers think are the advantages of the technology?, 9a Advantages	Patient organisation	Patient expert			No	No	Yes	One patient expert explained that having sebelipase alfa means that, apart from restrictions in diet and not being able to do certain activities, their child is able to go to school and participate in most activities similar to their peers many years after diagnosis	Health-related quality of life	Patient experts				Yes	Committee papers, 1	515-16, 524	2(i), (ii), 2(ii)	Patient organisation	Patient expert			Yes	No	No
		Symptoms	Change in specific symptoms, such as fatigue, seizure frequency, attack severity, ability to breathe, eat, sleep, or move	Yes	Committee papers, 1	222; 440	9. What do patients or carers think are the advantages of the technology?; 9. Advantages	Patient organisation	Patient expert			Yes	Yes	Yes	One patient expert supported this assumption, stating that their hyperphagia, which was previously severe, had greatly reduced when having setmelanotide.	Modelling treatment effect on hyperphagia	Patient expert				Yes	Committee papers, 1	251-2; 476-79,483-6; 517-8	9. What do patients or carers think are the advantages of the technology?; 6. What is your experience of living with Wolman disease?; 9a Advantages; 6 Experience living with Wolman disease?	Patient organisation	Patient expert	Patient expert		Yes	No	No							Yes	Committee papers, 1	515-16, 524-5	2(i), 2(ii), 6(ii)	Patient organisation	Patient expert			Yes	Yes	Yes	The committee noted comments from the patient experts and testimonies from people who had had treatment with velmanase alfa. These highlighted the effect of recurrent infections associated with alpha-mannosidosis, and reported that there were fewer infections with velmanase alfa treatment.
		Mental health	Change in mental health-related aspects such as confidence, emotional wellbeing	Yes	Committee papers, 1	440	9. Advantages	Patient expert				Yes	No	No							No										No							Yes	Committee papers, 1	516524	2(ii), 2(ii)	Patient organisation	Patient expert			No	No	No
		Cost	Change in the cost borne by individual patients in accessing treatment	No										No							No										No							Yes	Committee papers, 1	517, 524	3, 3	Patient organisation	Patient expert			No	No	No
	Administration	Frequency of administration	Ability and willingness to continue taking a medication. Can be influenced by number of pills, ability to self-inject, or contraindications while on the medication.	Yes	Committee papers, 1	441	10. Disadvantages	Patient expert				Yes	No	No							Yes	Committee papers, 1	486	10 Disadvantages	Patient expert				Yes	No	Yes	The patient experts noted that while sebelipase alfa involves weekly intravenous infusions, it can be administered at home, which can reduce disruption to school and home life. But the experts also highlighted that the treatment can affect the ability to have family holidays and can result in the need for additional support for children who miss some school time.	Health-related quality of life	Patient experts				No										No
		Ease of administration	Mode of administration of the technology, such as pills or subcutaneous injection	Yes	Committee papers, 1	223; 440; 447	10. What do patients or carers think are the disadvantages of the technology?; 10. Disadvantages; 8. Disadvantages	Patient organisation	Patient expert	Patient expert		Yes	Yes	Yes	The clinical and patient experts also noted that setmelanotide is self-administered as a subcutaneous injection every day. So, people with vision problems, learning or physical disabilities and needle phobia might find this challenging.	Equality	Patient experts				Yes	Committee papers, 1	516	6 Experience living with Wolman disease?	Patient expert				Yes	No	Yes	The patient experts noted that while sebelipase alfa involves weekly intravenous infusions, it can be administered at home, which can reduce disruption to school and home life. But the experts also highlighted that the treatment can affect the ability to have family holidays and can result in the need for additional support for children who miss some school time.	Health-related quality of life	Patient experts				Yes	Committee papers, 1	517, 524	3, 3	Patient organisation	Patient expert			Yes	Yes	No
	Safety	Adverse events	Side effects of the treatment	No										No							Yes	Committee papers, 1	517	7a. What do you think of the current treatments and care available for Wolman disease on the NHS?	Patient expert				Yes	No	No							Yes	Committee papers, 2	517	3	Patient organisation				Yes	Yes	No
Submission-specific comments	Clinical evidence	The comments pertain the company's submission, NICE or ERG comments regarding the clinical evidence related to the technology assessed (e.g., clinical outcomes in trial etc.)		No										No							No										No							No										No
	Economic evidence	The comments pertain the company's submission, NICE or ERG comments regarding the economic evidence related to the technology assessed (e.g., economic modelling, utility values used etc.)		No										Yes	One patient expert supported this assumption, stating that their hyperphagia, which was previously severe, had greatly reduced when having setmelanotide; The patient experts highlighted the considerable burden of non-obesity-related comorbidities. They stressed that learning and communication difficulties, and visual impairment significantly affect the quality of life of people with BBS; The pati…	Modelling treatment effect on hyperphagia; BBS utility multiplier; Carer disutility	Patient experts				No										No							No										No
[truncated: 194 more columns]

## Sheet: Frequency of themes
																																	#			%
			HST 17		HST 18		HST 19		HST 20		HST 21		HST 22		HST 23		HST 24		HST 25		HST 26		HST 27		HST 28		HST 29		HST 30		HST 31		Topic	Themes		Topic	Themes
Themes raised in patient contributions			WS	FED	WS	FED	WS	FED	WS	FED	WS	FED	WS	FED	WS	FED	WS	FED	WS	FED	WS	FED	WS	FED	WS	FED	WS	FED	WS	FED	WS	FED		Tier 1	Tier 2		Tier 1	Tier 2
Disease specific	Treatment options	Unmet need	2	✓	8	✓	5	×	7	×	1	×	3	×	3	✓	7	×	1	✓	4	✓	5	×	5	×	1	×	3	×	4	×	345	160	59	0.535714	0.248447	0.0916149
		Suboptimal treatment pathway	3	✓	5	✓	3	×	8	×	1	×	4	×	3	✓	8	×	2	✓	4	×	3	×	4	✓	1	✓	2	✓	2	×			53			0.0822981
		Access	1	×	4	×	4	✓	6	✓	2	×	4	×	3	×	3	✓	3	✓	5	✓	2	×	2	✓	4	×	2	×	3	✓			48			0.0745342
	Current quality of life	Physical disabilities	3	✓	9	✓	4	×	1	✓	2	✓	9	×	2	✓	4	×	1	✓	4	✓	7	✓	3	✓	2	✓	2	✓	5	✓		185	58		0.287267	0.0900621
		Mental health	1	✓	3	✓	2	×	2	✓	2	✓	3	✓	2	✓	0	×	2	✓	2	✓	3	✓	3	✓	0	✓	0	×	2	×			27			0.0419255
		Daily life, social life and education	2	✓	7	✓	3	✓	2	✓	2	✓	6	✓	2	✓	3	×	2	✓	3	✓	3	✓	1	✓	3	✓	1	✓	2	✓			42			0.0652174
		Carer burden	3	✓	7	✓	3	×	4	✓	1	✓	10	✓	3	✓	6	×	1	✓	6	✓	2	×	4	✓	2	×	2	✓	4	✓			58			0.0900621
Technology specific	Quality of life with technology	Independence	1	×	6	×	6	✓	1	×	0	×	7	×	2	×	0	×	0	×	3	×	5	×	1	×	4	×	2	✓	0	×	237	148	38	0.368012	0.229814	0.0590062
		Symptoms	2	×	6	×	11	✓	2	×	2	✓	6	✓	4	✓	4	×	1	×	5	✓	7	✓	2	×	3	✓	8	×	2	✓			65			0.100932
		Mental health	0	×	3	×	3	×	3	×	2	×	3	×	3	×	0	×	0	×	0	×	6	×	0	×	5	×	0	×	1	×			29			0.0450311
		Cost	0	×	2	×	0	✓	3	×	2	×	2	×	1	×	0	×	0	×	0	×	3	×	0	×	3	×	0	×	0	×			16			0.0248447
	Administration	Frequency of administration	0	×	2	×	5	✓	0	×	0	×	2	×	3	×	4	×	1	×	0	✓	2	×	0	×	0	×	1	✓	1	×		60	21		0.0931677	0.0326087
		Ease of administration	1	×	6	×	6	✓	2	×	4	✓	2	×	5	×	0	×	1	×	0	✓	5	×	0	×	3	×	1	✓	3	✓			39			0.060559
	Safety	Adverse events	0	×	4	×	4	×	0	×	2	✓	2	×	4	×	3	×	1	×	2	×	4	×	1	×	1	×	1	×	0	×		29	29		0.0450311	0.0450311
Submission specific	Clinical evidence		0	✓	0	✓	22	✓	0	✓	0	✓	14	✓	3	×	4	×	0	✓	11	✓	0	✓	0	×	0	×	0	×	0	×	62	54	54	0.0962733	0.0838509	0.0838509
	Economic evidence		0	×	0	✓	4	✓	0	×	0	✓	2	✓	0	×	2	×	0	✓	0	×	0	✓	0	×	0	×	0	×	0	✓		8	8		0.0124224	0.0124224
	% of themes mentioned in written submissionsconsidered in FED			0.6		0.428571		0.533333		0.416667		0.583333		0.375		0.466667		0.0909091		0.636364		0.727273		0.285714		0.6		0.333333		0.636364		0.545455
		Median	0.5
	Theme raised ≥1 in CP, not considered in FAD	×	0.25	4	0.5	8	0.4375	7	0.4375	7	0.3125	5	0.625	10	0.5	8	0.625	10	0.25	4	0.1875	3	0.625	10	0.25	4	0.5	8	0.25	4	0.3125	5	97	0.404167	0.524324
	Theme raised ≥1 in CP , considered in FAD	✓	0.375	6	0.375	6	0.5	8	0.3125	5	0.4375	7	0.375	6	0.4375	7	0.0625	1	0.4375	7	0.5	8	0.25	4	0.375	6	0.25	4	0.4375	7	0.375	6	88	0.366667	0.475676
	No mention of theme in CP, considered in FAD	✓	0.0625	1	0.125	2	0.0625	1	0.0625	1	0.125	2	0	0	0	0	0	0	0.125	2	0.125	2	0.125	2	0	0	0.0625	1	0	0	0.0625	1	15	0.0625
	No mention of theme in CP & FAD	×	0.3125	5	0	0	0	0	0.1875	3	0.125	2	0	0	0.0625	1	0.3125	5	0.1875	3	0.1875	3	0	0	0.375	6	0.1875	3	0.3125	5	0.25	4	40	0.166667
				TRUE		TRUE		TRUE		TRUE		TRUE		TRUE		TRUE		TRUE		TRUE		TRUE		TRUE		TRUE		TRUE		TRUE		TRUE
		Total number of paients contributions	644
		Total number of FAD	240
			HST 17		HST 18		HST 19		HST 20		HST 21		HST 22		HST 23		HST 24		HST 25		HST 26		HST 27		HST 28		HST 29		HST 30		HST 31
Key themes raised in patient contributions			WS	FED	WS	FED	WS	FED	WS	FED	WS	FED	WS	FED	WS	FED	WS	FED	WS	FED	WS	FED	WS	FED	WS	FED	WS	FED	WS	FED	WS	FED
Disease specific	Treatment options	Unmet need	✓	✓	✓	✓	✓	×	✓	×	✓	×	✓	×	✓	✓	✓	×	✓	✓	✓	✓	✓	×	✓	×	✓	×	✓	×	✓	×	0.755556	0.222222	0.0555556	5
		Suboptimal treatment pathway	✓	✓	✓	✓	✓	×	✓	×	✓	×	✓	×	✓	✓	✓	×	✓	✓	✓	×	✓	×	✓	✓	✓	✓	✓	✓	✓	×			0.0777778	7
		Access	✓	×	✓	×	✓	✓	✓	✓	✓	×	✓	×	✓	×	✓	✓	✓	✓	✓	✓	✓	×	✓	✓	✓	×	✓	×	✓	✓			0.0888889	8
	Current quality of life	Physical disabilities	✓	✓	✓	✓	✓	×	✓	✓	✓	✓	✓	×	✓	✓	✓	×	✓	✓	✓	✓	✓	✓	✓	✓	✓	✓	✓	✓	✓	✓		0.533333	0.133333	12
		Mental health	✓	✓	✓	✓	✓	×	✓	✓	✓	✓	✓	✓	✓	✓	×	×	✓	✓	✓	✓	✓	✓	✓	✓	×	✓	×	×	✓	×			0.122222	11
		Daily life, social life and education	✓	✓	✓	✓	✓	✓	✓	✓	✓	✓	✓	✓	✓	✓	✓	×	✓	✓	✓	✓	✓	✓	✓	✓	✓	✓	✓	✓	✓	✓			0.155556	14
		Carer burden	✓	✓	✓	✓	✓	×	✓	✓	✓	✓	✓	✓	✓	✓	✓	×	✓	✓	✓	✓	✓	×	✓	✓	✓	×	✓	✓	✓	✓			0.122222	11
Technology specific	Quality of life with technology	Independence	✓	×	✓	×	✓	✓	✓	×	×	×	✓	×	✓	×	×	×	×	×	✓	×	✓	×	✓	×	✓	×	✓	✓	×	×	0.188889	0.111111	0.0222222	2
		Symptoms	✓	×	✓	×	✓	✓	✓	×	✓	✓	✓	✓	✓	✓	✓	×	✓	×	✓	✓	✓	✓	✓	×	✓	✓	✓	×	✓	✓			0.0888889	8
		Mental health	×	×	✓	×	✓	×	✓	×	✓	×	✓	×	✓	×	×	×	×	×	×	×	✓	×	×	×	✓	×	×	×	✓	×			0	0
		Cost	×	×	✓	×	×	✓	✓	×	✓	×	✓	×	✓	×	×	×	×	×	×	×	✓	×	×	×	✓	×	×	×	×	×			0	0
	Administration	Frequency of administration	×	×	✓	×	✓	✓	×	×	×	×	✓	×	✓	×	✓	×	✓	×	×	✓	✓	×	×	×	✓	×	✓	✓	✓	×		0.0666667	0.0222222	2
		Ease of administration	✓	×	✓	×	✓	✓	✓	×	✓	✓	✓	×	✓	×	×	×	✓	×	×	✓	✓	×	×	×	✓	×	✓	✓	✓	✓			0.0444444	4
	Safety	Adverse events	×	×	✓	×	✓	×	×	×	✓	✓	✓	×	✓	×	✓	×	✓	×	✓	×	✓	×	✓	×	✓	×	✓	×	×	×		0.0111111	0.0111111	1
Submission specific comments	Clinical evidence		×	✓	×	✓	✓	✓	×	✓	×	✓	✓	✓	✓	×	✓	×	×	✓	✓	✓	×	✓	×	×	×	×	×	×	×	×	0.0555556	0.0333333	0.0333333	3
	Economic evidence		×	×	×	✓	✓	✓	×	×	×	✓	✓	✓	×	×	✓	×	×	✓	×	×	×	✓	×	×	×	×	×	×	×	✓		0.0222222	0.0222222	2
	% of themes mentioned in written submissionsconsidered in FED			0.6		0.428571		0.533333		0.416667		0.583333		0.375		0.466667		0.0909091		0.636364		0.727273		0.285714		0.6		0.333333		0.636364		0.545455
	Theme raised ≥1 in CP, not considered in FAD	×
	Theme raised ≥1 in CP , considered in FAD	✓
	No mention of theme in CP, considered in FAD	✓
	No mention of theme in CP & FAD	×
			HST 17			HST 18			HST 19			HST 20			HST 21			HST 22			HST 23			HST 24			HST 25			HST 26			HST 27			HST 28			HST 29			HST 30			HST 31
Key themes raised in patient contributions			PO	M	D/PG	PO	M	D/PG	PO	M	D/PG	PO	M	D/PG	PO	M	D/PG	PO	M	D/PG	PO	M	D/PG	PO	M	D/PG	PO	M	D/PG	PO	M	D/PG	PO	M	D/PG	PO	M	D/PG	PO	M	D/PG	PO	M	D/PG	PO	M	D/PG
Disease specific	Treatment options	Unmet need	✓	✓	✓	✓	✓	✓	✓	✓	✓	✓	✓	✓	✓	✓	✓	✓	✓	✓	✓	✓	×	✓	✓	×	✓	✓	✓	✓	✓	✓	✓	✓	✓	✓	✓	✓	✓	✓	✓	✓	✓	✓	✓	✓	✓
		Suboptimal treatment pathway	✓	✓	✓	✓	✓	✓	✓	×	×	✓	✓	✓	✓	✓	✓	✓	×	×	✓	×	×	✓	✓	✓	✓	✓	✓	✓	✓	×	✓	✓	×	✓	×	×	✓	✓	✓	✓	✓	×	✓	✓	✓
		Access	✓	×	×	✓	✓	×	✓	×	✓	✓	×	✓	✓	×	×	✓	×	✓	✓	✓	×	✓	×	✓	✓	✓	✓	✓	×	×	✓	×	✓	✓	×	×	✓	✓	✓	✓	✓	✓	✓	✓	✓
	Current quality of life	Physical disabilities	✓	✓	✓	✓	✓	×	✓	✓	✓	✓	✓	✓	✓	✓	✓	✓	✓	×	✓	✓	×	✓	✓	×	✓	✓	✓	✓	✓	×	✓	✓	×	✓	✓	✓	✓	✓	✓	✓	✓	✓	✓	✓	✓
		Mental health	✓	✓	×	✓	✓	×	✓	✓	×	✓	✓	×	✓	✓	×	✓	×	×	✓	✓	×	×	-	-	✓	✓	×	✓	✓	×	✓	✓	×	✓	✓	×	×	-	-	×	-	-	✓	✓	×
		Daily life, social life and education	✓	✓	×	✓	✓	×	✓	✓	×	✓	✓	✓	✓	✓	✓	✓	✓	×	✓	✓	×	✓	✓	×	✓	✓	×	✓	✓	×	✓	✓	×	✓	✓	×	✓	✓	×	✓	✓	×	✓	✓	✓
		Carer burden	✓	✓	×	✓	✓	×	✓	✓	×	✓	✓	×	✓	✓	×	✓	✓	×	✓	✓	×	✓	✓	✓	✓	✓	×	✓	✓	×	✓	✓	×	✓	✓	×	✓	✓	×	✓	✓	×	✓	✓	✓
Technology specific	Quality of life with technology	Independence	✓	×	×	✓	✓	×	✓	✓	✓	✓	✓	×	×	-	-	✓	✓	✓	✓	×	×	×	-	-	×	-	-	✓	✓	×	✓	✓	×	✓	✓	×	✓	✓	×	✓	×	×	×	-	-
		Symptoms	✓	✓	✓	✓	✓	×	✓	✓	✓	✓	✓	✓	✓	✓	✓	✓	✓	✓	✓	✓	×	✓	✓	✓	✓	✓	✓	✓	✓	×	✓	✓	✓	✓	✓	✓	✓	✓	✓	✓	✓	×	✓	✓	✓
		Mental health	×	-	-	✓	✓	×	✓	✓	×	✓	✓	×	✓	×	×	✓	×	×	✓	×	×	×	-	-	×	-	-	×	-	-	✓	✓	×	×	-	-	✓	×	×	×	-	-	✓	✓	×
		Cost	×	-	-	✓	✓	×	×	-	-	✓	✓	×	✓	×	×	✓	✓	×	✓	×	×	×	-	-	×	-	-	×	-	-	✓	×	×	×	-	-	✓	×	×	×	-	-	×	-	-
	Administration	Frequency of administration	×	-	-	✓	✓	✓	✓	×	×	×	-	-	×	-	-	✓	×	✓	✓	×	×	✓	✓	✓	✓	✓	✓	×	-	-	✓	✓	✓	×	-	-	×	-	-	✓	✓	×	✓	✓	×
		Ease of administration	✓	×	×	✓	✓	✓	✓	×	✓	✓	✓	×	✓	×	✓	✓	×	✓	✓	×	×	×	-	-	✓	×	✓	×	-	-	✓	✓	✓	×	-	-	✓	✓	✓	✓	✓	×	✓	✓	✓
	Safety	Adverse events	×	-	-	✓	✓	✓	✓	✓	✓	×	-	-	✓	✓	✓	✓	✓	✓	✓	✓	×	✓	✓	✓	✓	✓	✓	✓	✓	✓	✓	✓	✓	✓	✓	✓	✓	✓	✓	✓	✓	×	×	-	-
Submission specific comments	Clinical evidence		×	-	-	×	-	-	✓	✓	✓	×	-	-	×	-	-	✓	✓	✓	✓	✓	×	✓	✓	✓	×	-	-	✓	✓	✓	×	-	-	×	-	-	×	-	-	×	-	-	×	-	-
	Economic evidence		×	-	-	×	-	-	✓	✓	×	×	-	-	×	-	-	✓	✓	×	×	-	-	✓	✓	×	×	-	-	×	-	-	×	-	-	×	-	-	×	-	-	×	-	-	×	-	-
Disease specific	Treatment options	Unmet need	1	1	1	1	1	1	1	1	1	1	1	1	1	1	1	1	1	1	1	1	0	1	1	0	1	1	1	1	1	1	1	1	1	1	1	1	1	1	1	1	1	1	1	1	1
		Suboptimal treatment pathway	1	1	1	1	1	1	1	0	0	1	1	1	1	1	1	1	0	0	1	0	0	1	1	1	1	1	1	1	1	0	1	1	0	1	0	0	1	1	1	1	1	0	1	1	1
		Access	1	0	0	1	1	0	1	0	1	1	0	1	1	0	0	1	0	1	1	1	0	1	0	1	1	1	1	1	0	0	1	0	1	1	0	0	1	1	1	1	1	1	1	1	1
	Current quality of life	Physical disabilities	1	1	1	1	1	0	1	1	1	1	1	1	1	1	1	1	1	0	1	1	0	1	1	0	1	1	1	1	1	0	1	1	0	1	1	1	1	1	1	1	1	1	1	1	1
		Mental health	1	1	0	1	1	0	1	1	0	1	1	0	1	1	0	1	0	0	1	1	0	0			1	1	0	1	1	0	1	1	0	1	1	0	0			0			1	1	0
		Daily life, social life and education	1	1	0	1	1	0	1	1	0	1	1	1	1	1	1	1	1	0	1	1	0	1	1	0	1	1	0	1	1	0	1	1	0	1	1	0	1	1	0	1	1	0	1	1	1
		Carer burden	1	1	0	1	1	0	1	1	0	1	1	0	1	1	0	1	1	0	1	1	0	1	1	1	1	1	0	1	1	0	1	1	0	1	1	0	1	1	0	1	1	0	1	1	1
Technology specific	Quality of life with technology	Independence	1	0	0	1	1	0	1	1	1	1	1	0	0			1	1	1	1	0	0	0			0			1	1	0	1	1	0	1	1	0	1	1	0	1	0	0	0
		Symptoms	1	1	1	1	1	0	1	1	1	1	1	1	1	1	1	1	1	1	1	1	0	1	1	1	1	1	1	1	1	0	1	1	1	1	1	1	1	1	1	1	1	0	1	1	1
		Mental health	0			1	1	0	1	1	0	1	1	0	1	0	0	1	0	0	1	0	0	0			0			0			1	1	0	0			1	0	0	0			1	1	0
		Cost	0			1	1	0	0			1	1	0	1	0	0	1	1	0	1	0	0	0			0			0			1	0	0	0			1	0	0	0			0
	Administration	Frequency of administration	0			1	1	1	1	0	0	0			0			1	0	1	1	0	0	1	1	1	1	1	1	0			1	1	1	0			0			1	1	0	1	1	0
		Ease of administration	1	0	0	1	1	1	1	0	1	1	1	0	1	0	1	1	0	1	1	0	0	0			1	0	1	0			1	1	1	0			1	1	1	1	1	0	1	1	1
	Safety	Adverse events	0			1	1	1	1	1	1	0			1	1	1	1	1	1	1	1	0	1	1	1	1	1	1	1	1	1	1	1	1	1	1	1	1	1	1	1	1	0	0
Submission specific comments	Clinical evidence		0			0			1	1	1	0			0			1	1	1	1	1	0	1	1	1	0			1	1	1	0			0			0			0			0
	Economic evidence		0			0			1	1	0	0			0			1	1	0	0			1	1	0	0			0			0			0			0			0			0
			M	%	D/PG	%	MAX	%	P
Disease specific	Treatment options	Unmet need	15	1	13	0.866667	15	1	15
		Suboptimal treatment pathway	11	0.733333	8	0.533333	11	0.733333	15
		Access	6	0.4	9	0.6	9	0.6	15
	Current quality of life	Physical disabilities	15	1	9	0.6	15	1	15
		Mental health	11	0.916667	0	0	11	0.916667	12
		Daily life, social life and education	15	1	3	0.2	15	1	15
		Carer burden	15	1	2	0.133333	15	1	15
Technology specific	Quality of life with technology	Independence	8	0.727273	2	0.181818	8	0.727273	11
		Symptoms	15	1	11	0.733333	15	1	15
		Mental health	5	0.555556	0	0	5	0.555556	9
		Cost	3	0.428571	0	0	3	0.428571	7
	Administration	Frequency of administration	6	0.666667	5	0.555556	6	0.666667	9
		Ease of administration	6	0.5	8	0.666667	8	0.666667	12
	Safety	Adverse events	12	1	10	0.833333	12	1	12
Submission specific comments	Clinical evidence		5	1	4	0.8	5	1	5
	Economic evidence		3	1	0	0	3	1	3
			151	0.816216	84	0.454054			185
